# Supplementary material for: Socio‐Economic Status and Non‐Native Species Drive Bird Ecosystem Service Provision in Urban Areas
Source: Glob Chang Biol. 2025 Jul 7;31(7):e70311. doi: 10.1111/gcb.70311 (PMC12230893; doi:10.1111/gcb.70311)
Supplement: Supplementary file 2 — Data S1. Tables S2–S6. [file GCB-31-e70311-s001.xlsx]

## Sheet: Metadata
Supplementary Information for: Socio-economic status and non-native species drive bird ecosystem service provision in urban areas
Spreadsheets Table S2
Pearson correlation coefficients between species traits used to characterise Spanish breedind birds for cultural ecosystem services.
Spreadsheets Table S3
Pearson correlation coefficients between species traits used to characterise Spanish breedind birds for regulation ecosystem services. In bold Pearson’s r ≤ ± 0.70.
Spreadsheets Table S4
Pearson correlation coefficients between species traits used to characterise Portuguese breedind birds for both cultural ecosystem services.
Spreadsheets Table S5
Pearson correlation coefficients between species traits used to characterise Portuguese breedind birds for both regulation ecosystem services. In bold Pearson’s r ≤ ± 0.70.
Spreadsheets Table S6
Species occurence (number of grid cells where the species was recorded) in Spain (N = 709) and Portugal (N = 111). Percentage (%) referes to the percentege of grid cells in which a species occurs, over the total number of grid cells. Non-native column: Y = non-native species; N = native species.

## Sheet: Table S2
Cultural ecosystem services	Colour diversity	Colour elaboration	Crest	Inverse Body Mass	Relative tail length
Colour diversity	1	0.19809	0.140235	-0.0543491	0.00359352
Colour elaboration	0.19809	1	0.0143576	-0.00484124	0.086033
Crest	0.140235	0.0143576	1	-0.186019	-0.102273
Inverse Body Mass	-0.0543491	-0.00484124	-0.186019	1	2.04139e-07
Relative tail length	0.00359352	0.086033	-0.102273	2.04139e-07	1

## Sheet: Table S3
Regulation ecosystem services	Mass	Association Solitary	Association Colonial	Association Semicolonial	Nest Ground	Nest Close to ground	Nest hole/cavity	Nest Closed arboreal	Nest Open arboreal	Folivore	Frugivore	Granivore	Invertebrates	Vertebrates	Carrion	ForStrata below water surface	ForStrata around water surface	ForStrata ground	ForStrata understory	ForStrata mid-high	ForStrata canopy	ForStrata aerial
Mass	1	-0.121586	0.17254	-0.0320474	0.355991	-0.310971	-0.178048	-0.141122	0.12609	0.385032	0.0622721	-0.0868036	-0.365936	0.446481	0.319505	0.234461	0.447637	-0.0406984	-0.438653	-0.269578	-0.16722	0.0534086
Association Solitary	-0.121586	1	-0.721264	-0.186512	-0.159463	0.189718	-0.00601775	-0.076896	0.0298972	0.0658421	-0.0279141	0.0343797	0.00153325	-0.109309	-0.0874819	-0.26371	-0.248719	0.198446	0.11048	0.0764116	-0.00981213	-0.0353763
Association Colonial	0.17254	-0.721264	1	-0.116562	0.0919829	-0.168113	0.107273	0.0151972	-0.0467768	-0.0680981	0.0590544	0.0353522	0.00806994	0.16218	0.160939	0.199505	0.234317	-0.25459	-0.0961406	-0.0552399	0.00430001	0.0963529
Association Semicolonial	-0.0320474	-0.186512	-0.116562	1	0.119889	-0.0900477	-0.0923163	0.0143208	0.0158662	0.0801313	-0.095288	0.0378067	-0.114634	-0.0331708	0.0253691	0.0114017	-0.042465	0.0923163	0.00536241	-0.0649481	-0.0377088	-0.0466252
Nest Ground	0.355991	-0.159463	0.0919829	0.119889	1	-0.215951	-0.324677	-0.108075	-0.397697	0.382628	-0.092016	-0.0392927	-0.0343132	0.0225889	-0.016568	0.363092	0.441915	-0.096394	-0.340869	-0.300303	-0.219361	-0.116386
Nest Close to ground	-0.310971	0.189718	-0.168113	-0.0900477	-0.215951	1	-0.266054	-0.0301461	-0.223097	-0.0230455	-0.0364589	0.221861	0.17928	-0.210865	-0.117286	-0.100872	-0.104402	0.176501	0.0779246	-0.132541	-0.0230455	-0.136141
Nest hole/cavity	-0.178048	-0.00601775	0.107273	-0.0923163	-0.324677	-0.266054	1	-0.07661	-0.390196	-0.124519	0.0782206	-0.0905983	0.0775113	-0.143395	-0.104234	-0.0839007	-0.218145	-0.0362999	0.190159	0.239358	0.137603	0.143997
Nest Closed arboreal	-0.141122	-0.076896	0.0151972	0.0143208	-0.108075	-0.0301461	-0.07661	1	-0.0567392	-0.0196658	0.136408	0.0610585	0.0346116	-0.105896	0.0236755	-0.0729639	-0.110251	0.0331713	0.197822	0.234943	0.0941888	0.00614295
Nest Open arboreal	0.12609	0.0298972	-0.0467768	0.0158662	-0.397697	-0.223097	-0.390196	-0.0567392	1	-0.19175	0.110527	0.0113805	-0.204743	0.287056	0.168954	-0.15174	-0.101313	0.0292506	0.0668128	0.0853591	0.056026	0.0413211
Folivore	0.385032	0.0658421	-0.0680981	0.0801313	0.382628	-0.0230455	-0.124519	-0.0196658	-0.19175	1	0.127541	0.177259	-0.157592	-0.164224	-0.107416	0.240391	0.322353	-0.137603	-0.131386	-0.164048	-0.0617761	-0.124684
Frugivore	0.0622721	-0.0279141	0.0590544	-0.095288	-0.092016	-0.0364589	0.0782206	0.136408	0.110527	0.127541	1	0.486045	-0.186011	-0.0874311	0.0589854	-0.121372	-0.154445	0.0329456	0.179902	0.19536	0.200384	-0.0157208
Granivore	-0.0868035	0.0343797	0.0353522	0.0378067	-0.0392928	0.221861	-0.0905983	0.0610585	0.0113805	0.177259	0.486045	1	-0.23654	-0.186876	0.000830208	-0.173434	-0.203126	0.146087	0.159742	0.0206471	0.0318203	-0.102012
Invertebrates	-0.365936	0.00153325	0.00806994	-0.114634	-0.0343132	0.17928	0.0775113	0.0346116	-0.204743	-0.157592	-0.186011	-0.23654	1	-0.276739	-0.0536497	-0.036414	0.0898034	0.0130393	0.0777616	0.0254734	-0.0389233	0.0281718
Vertebrates	0.446481	-0.109309	0.16218	-0.0331708	0.0225889	-0.210865	-0.143395	-0.105896	0.287056	-0.164224	-0.0874311	-0.186876	-0.276739	1	0.226799	0.24213	0.174376	-0.0307475	-0.241063	-0.0523593	-0.113509	0.128606
Carrion	0.319505	-0.0874819	0.160939	0.0253691	-0.016568	-0.117286	-0.104234	0.0236755	0.168954	-0.107416	0.0589855	0.000830208	-0.0536497	0.226799	1	0.0283536	0.0457905	0.168359	-0.124114	-0.0696986	-0.065397	0.113356
ForStrata below water surface	0.234461	-0.26371	0.199505	0.0114017	0.363092	-0.100872	-0.0839007	-0.0729639	-0.15174	0.240391	-0.121372	-0.173434	-0.036414	0.24213	0.0283536	1	0.430187	-0.434864	-0.302542	-0.264145	-0.148096	-0.0803489
ForStrata around water surface	0.447637	-0.248719	0.234317	-0.042465	0.441915	-0.104402	-0.218145	-0.110251	-0.101313	0.322353	-0.154445	-0.203126	0.0898034	0.174376	0.0457905	0.430187	1	-0.160699	-0.404823	-0.345125	-0.223778	-0.15001
ForStrata ground	-0.0406984	0.198446	-0.25459	0.0923163	-0.096394	0.176501	-0.0362999	0.0331713	0.0292506	-0.137603	0.0329456	0.146087	0.0130393	-0.0307475	0.168359	-0.434864	-0.160699	1	0.118886	-0.0838287	-0.23292	-0.172283
ForStrata understory	-0.438653	0.11048	-0.0961406	0.00536241	-0.340869	0.0779246	0.190159	0.197822	0.0668128	-0.131386	0.179902	0.159742	0.0777616	-0.241063	-0.124114	-0.302542	-0.404823	0.118886	1	0.546113	0.273624	-0.00690066
ForStrata mid-high	-0.269578	0.0764116	-0.0552399	-0.0649481	-0.300303	-0.132541	0.239358	0.234943	0.0853591	-0.164048	0.19536	0.0206471	0.0254734	-0.0523593	-0.0696986	-0.264145	-0.345125	-0.0838287	0.546113	1	0.49272	0.207725
ForStrata canopy	-0.16722	-0.00981213	0.00430001	-0.0377088	-0.219361	-0.0230455	0.137603	0.0941888	0.056026	-0.0617761	0.200384	0.0318203	-0.0389233	-0.113509	-0.065397	-0.148096	-0.223778	-0.23292	0.273624	0.49272	1	0.208931
ForStrata aerial	0.0534086	-0.0353763	0.0963529	-0.0466252	-0.116386	-0.136141	0.143997	0.00614295	0.0413211	-0.124684	-0.0157208	-0.102012	0.0281718	0.128606	0.113356	-0.0803489	-0.15001	-0.172283	-0.00690066	0.207725	0.208931	1

## Sheet: Table S4
Cultural ecosystem services	Colour diversity	Colour elaboration	Crest	Inverse Body Mass	Relative tail length
Colour diversity	1	0.227861	0.0558755	-0.0908978	-0.0304913
Colour elaboration	0.227861	1	-0.0104537	0.0636166	0.042088
Crest	0.0558755	-0.0104537	1	-0.244598	-0.12858
Inverse Body Mass	-0.0908978	0.0636166	-0.244598	1	-1.30881e-08
Relative tail length	-0.0304913	0.042088	-0.12858	0	1

## Sheet: Table S5
Regulation ecosystem services	Mass	Association Solitary	Association Colonial	Association Semicolonial	Nest Ground	Nest Close to ground	Nest hole/cavity	Nest Closed arboreal	Nest Open arboreal	Folivore	Frugivore	Granivore	Invertebrates	Vertebrates	Carrion	ForStrata below water surface	ForStrata around water surface	ForStrata ground	ForStrata understory	ForStrata mid-high	ForStrata canopy	ForStrata aerial
Mass	1	-0.225941	0.170808	0.0629302	0.328249	-0.289646	-0.175847	-0.0720192	0.156498	0.260822	0.0595003	-0.116016	-0.35877	0.559833	0.215232	0.3601	0.49214	-0.0825064	-0.419568	-0.198107	-0.168432	0.137659
Association Solitary	-0.225941	1	-0.764479	-0.119979	-0.152156	0.196796	-0.023444	-0.108148	0.0500577	0.0326375	0.0640034	0.0984647	0.0123058	-0.111301	-0.0378517	-0.239287	-0.300955	0.273594	0.200597	0.145248	0.0622724	-0.0788483
Association Colonial	0.170808	-0.764479	1	-0.104036	0.0160573	-0.148787	0.0998211	0.0232826	0.0109393	-0.0947545	-0.0813185	-0.0168238	0.0258385	0.164507	0.0905433	0.16552	0.19093	-0.306775	-0.102792	-0.0819758	-0.0501862	0.0940776
Association Semicolonial	0.0629302	-0.119979	-0.104036	1	0.183629	-0.125667	-0.0721479	0.05547	-0.0316977	0.0871404	-0.0861062	0.0240493	-0.133249	0.00364776	0.16641	0.0810712	0.0388557	-0.0134932	-0.0274369	-0.0378009	-0.0557345	-0.0292353
Nest Ground	0.328249	-0.152156	0.0160573	0.183629	1	-0.224992	-0.270306	-0.0993127	-0.374557	0.309293	-0.105452	-0.083723	0.00313904	-0.00362828	0.044139	0.458742	0.418805	-0.174475	-0.369632	-0.297972	-0.207248	-0.086268
Nest Close to ground	-0.289646	0.196796	-0.148787	-0.125667	-0.224992	1	-0.27502	-0.0146161	-0.250565	0.0916025	-0.0374361	0.285159	0.162617	-0.244329	-0.0906196	-0.133393	-0.0564036	0.221856	0.0338982	-0.229088	-0.0246269	-0.159202
Nest hole/cavity	-0.175847	-0.023444	0.0998211	-0.0721479	-0.270306	-0.27502	1	-0.121395	-0.432076	-0.156293	-0.0134602	-0.172932	0.0394665	-0.119746	-0.0569815	-0.0901197	-0.233018	-0.0274204	0.197291	0.248181	0.0951667	0.103588
Nest Closed arboreal	-0.0720192	-0.108148	0.0232826	0.05547	-0.0993127	-0.0146161	-0.121395	1	-0.0320005	0.00992176	0.139707	0.0718463	0.0505722	-0.107848	0.108571	-0.0779484	-0.114624	0.0632456	0.195652	0.199897	0.157671	0.0210818
Nest Open arboreal	0.156498	0.0500577	0.0109393	-0.0316977	-0.374557	-0.250565	-0.432076	-0.0320005	1	-0.149301	0.0887044	0.00594599	-0.166168	0.304535	0.027429	-0.158869	-0.061425	0.0216845	0.0748702	0.126171	0.0710195	0.0638489
Folivore	0.260822	0.0326375	-0.0947545	0.0871404	0.309293	0.0916025	-0.156293	0.00992176	-0.149301	1	0.173909	0.216515	-0.15931	-0.205092	-0.0760668	0.340504	0.318647	-0.162106	-0.124143	-0.157013	-0.0191713	-0.133636
Frugivore	0.0595003	0.0640034	-0.0813185	-0.0861062	-0.105452	-0.0374361	-0.0134602	0.139707	0.0887044	0.173909	1	0.46774	-0.176632	-0.120966	0.139707	-0.120999	-0.177931	0.0674961	0.148443	0.161321	0.143373	0.0149991
Granivore	-0.116016	0.0984647	-0.0168238	0.0240493	-0.083723	0.285159	-0.172932	0.0718463	0.00594599	0.216515	0.46774	1	-0.188562	-0.268004	0.0718463	-0.163342	-0.204305	0.191943	0.172511	-0.00787875	-0.00938263	-0.0944481
Invertebrates	-0.35877	0.0123058	0.0258385	-0.133249	0.00313904	0.162617	0.0394665	0.0505722	-0.166168	-0.15931	-0.176632	-0.188562	1	-0.382453	0.0505722	-0.0722703	0.0695615	-0.00399808	0.0127851	-0.0473869	-0.0773925	-0.0382039
Vertebrates	0.559833	-0.111301	0.164507	0.00364776	-0.00362828	-0.244329	-0.119746	-0.107848	0.304535	-0.205092	-0.120966	-0.268004	-0.382453	1	0.234109	0.217426	0.17873	-0.0374318	-0.235496	-0.0358511	-0.114055	0.189008
Carrion	0.215232	-0.0378517	0.0905433	0.16641	0.044139	-0.0906196	-0.0569815	0.108571	0.027429	-0.0760668	0.139707	0.0718463	0.0505722	0.234109	1	0.0909398	0.0840577	0.0632456	-0.0901317	0.0227155	-0.083473	0.295146
ForStrata below water surface	0.3601	-0.239287	0.16552	0.0810712	0.458742	-0.133393	-0.0901197	-0.0779484	-0.158869	0.340504	-0.120999	-0.163342	-0.0722703	0.217426	0.0909398	1	0.454184	-0.436501	-0.333431	-0.301009	-0.162665	-0.0850178
ForStrata around water surface	0.49214	-0.300955	0.19093	0.0388557	0.418805	-0.0564036	-0.233018	-0.114624	-0.061425	0.318647	-0.177931	-0.204305	0.0695615	0.17873	0.0840577	0.454184	1	-0.116797	-0.407511	-0.389984	-0.2392	-0.160652
ForStrata ground	-0.0825064	0.273594	-0.306775	-0.0134932	-0.174475	0.221856	-0.0274204	0.0632456	0.0216845	-0.162106	0.0674961	0.191943	-0.00399808	-0.0374318	0.0632455	-0.436501	-0.116797	1	0.111228	-0.0646496	-0.180865	-0.166667
ForStrata understory	-0.419568	0.200597	-0.102792	-0.0274369	-0.369632	0.0338982	0.197291	0.195652	0.0748702	-0.124143	0.148443	0.172511	0.0127851	-0.235496	-0.0901317	-0.333431	-0.407511	0.111228	1	0.573768	0.284597	-0.078014
ForStrata mid-high	-0.198107	0.145248	-0.0819758	-0.0378009	-0.297972	-0.229088	0.248181	0.199897	0.126171	-0.157013	0.161321	-0.00787875	-0.0473869	-0.0358511	0.0227155	-0.301009	-0.389984	-0.0646496	0.573768	1	0.476492	0.200733
ForStrata canopy	-0.168432	0.0622724	-0.0501862	-0.0557345	-0.207248	-0.0246269	0.0951667	0.157671	0.0710195	-0.0191713	0.143373	-0.00938263	-0.0773925	-0.114055	-0.083473	-0.162665	-0.2392	-0.180865	0.284597	0.476492	1	0.199331
ForStrata aerial	0.137659	-0.0788483	0.0940776	-0.0292353	-0.086268	-0.159202	0.103588	0.0210819	0.0638489	-0.133636	0.0149991	-0.0944481	-0.0382039	0.189008	0.295146	-0.0850178	-0.160652	-0.166667	-0.078014	0.200733	0.199331	1

## Sheet: Table S6
Species	Portugal (N = 111)	Percentage (%)	Spain (N = 709)	Percentage (%)	Non-native?
Accipiter gentilis	58	52.2523	189	26.6573	N
Accipiter nisus	68	61.2613	257	36.2482	N
Acridotheres cristatellus	22	19.8198	NA	NA	Y
Acridotheres tristis	NA	NA	2	0.282087	Y
Acrocephalus arundinaceus	21	18.9189	211	29.7602	N
Acrocephalus melanopogon	NA	NA	9	1.26939	N
Acrocephalus scirpaceus	45	40.5405	288	40.6206	N
Actitis hypoleucos	26	23.4234	28	3.94922	N
Aegithalos caudatus	98	88.2883	422	59.5205	N
Aegypius monachus	NA	NA	18	2.53879	N
Alauda arvensis	12	10.8108	179	25.2468	N
Alaudala rufescens	2	1.8018	25	3.52609	N
Alcedo atthis	60	54.0541	200	28.2087	N
Alectoris rufa	74	66.6667	484	68.2652	N
Alexandrinus krameri	18	16.2162	73	10.2962	Y
Alopochen aegyptiaca	19	17.1171	32	4.5134	Y
Amandava amandava	2	1.8018	21	2.96192	Y
Anas acuta	NA	NA	2	0.282087	N
Anas crecca	3	2.7027	5	0.705219	N
Anas platyrhynchos	76	68.4685	507	71.5092	N
Anser anser	NA	NA	17	2.39774	N
Anser indicus	NA	NA	1	0.141044	Y
Anthus campestris	7	6.30631	151	21.2976	N
Anthus spinoletta	NA	NA	13	1.83357	N
Anthus trivialis	NA	NA	118	16.6432	N
Apus affinis	NA	NA	7	0.987306	N
Apus apus	92	82.8829	591	83.3568	N
Apus caffer	NA	NA	13	1.83357	N
Apus pallidus	62	55.8559	209	29.4781	N
Apus unicolor	2	1.8018	NA	NA	N
Aquila adalberti	NA	NA	99	13.9633	N
Aquila chrysaetos	NA	NA	112	15.7969	N
Aquila fasciata	25	22.5225	111	15.6559	N
Aratinga nenday	NA	NA	1	0.141044	Y
Ardea alba	1	0.900901	28	3.94922	N
Ardea cinerea	27	24.3243	119	16.7842	N
Ardea purpurea	15	13.5135	87	12.2708	N
Ardeola ralloides	1	0.900901	33	4.65444	N
Asio flammeus	NA	NA	6	0.846262	N
Asio otus	16	14.4144	181	25.5289	N
Athene noctua	85	76.5766	399	56.2764	N
Aythya ferina	4	3.6036	97	13.6812	N
Aythya fuligula	2	1.8018	4	0.564175	N
Aythya nyroca	2	1.8018	16	2.2567	N
Botaurus stellaris	NA	NA	7	0.987306	N
Bubo bubo	26	23.4234	245	34.5557	N
Bubulcus ibis	16	14.4144	136	19.1819	N
Bucanetes githagineus	NA	NA	1	0.141044	N
Burhinus oedicnemus	13	11.7117	243	34.2736	N
Buteo buteo	100	90.0901	523	73.7659	N
Cairina moschata	NA	NA	27	3.80818	Y
Calandrella brachydactyla	16	14.4144	191	26.9394	N
Calonectris borealis	1	0.900901	NA	NA	N
Calonectris diomedea	NA	NA	6	0.846262	N
Caprimulgus europaeus	67	60.3604	206	29.055	N
Caprimulgus ruficollis	24	21.6216	229	32.299	N
Carduelis carduelis	103	92.7928	609	85.8956	N
Carduelis citrinella	NA	NA	22	3.10296	N
Cecropis daurica	101	90.991	412	58.11	N
Cercotrichas galactotes	NA	NA	28	3.94922	N
Certhia brachydactyla	105	94.5946	422	59.5205	N
Certhia familiaris	NA	NA	4	0.564175	N
Cettia cetti	101	90.991	481	67.842	N
Charadrius alexandrinus	24	21.6216	56	7.89845	N
Charadrius dubius	18	16.2162	264	37.2355	N
Chersophilus duponti	NA	NA	16	2.2567	N
Chlidonias hybrida	1	0.900901	36	5.07757	N
Chlidonias niger	NA	NA	2	0.282087	N
Chloris chloris	111	100	598	84.3441	N
Ciconia ciconia	49	44.1441	320	45.134	N
Ciconia nigra	NA	NA	16	2.2567	N
Cinclus cinclus	4	3.6036	72	10.1551	N
Circaetus gallicus	40	36.036	330	46.5444	N
Circus aeruginosus	28	25.2252	232	32.7221	N
Circus cyaneus	NA	NA	78	11.0014	N
Circus pygargus	1	0.900901	256	36.1072	N
Cisticola juncidis	107	96.3964	479	67.5599	N
Clamator glandarius	10	9.00901	200	28.2087	N
Coccothraustes coccothraustes	26	23.4234	136	19.1819	N
Columba livia	99	89.1892	504	71.086	N
Columba oenas	NA	NA	155	21.8618	N
Columba palumbus	107	96.3964	609	85.8956	N
Coracias garrulus	NA	NA	104	14.6685	N
Corvus corax	24	21.6216	434	61.213	N
Corvus corone	97	87.3874	321	45.275	N
Corvus frugilegus	NA	NA	3	0.423131	N
Corvus monedula	NA	NA	295	41.6079	N
Coturnix coturnix	32	28.8288	288	40.6206	N
Cuculus canorus	65	58.5586	455	64.1749	N
Curruca balearica	NA	NA	6	0.846262	N
Curruca cantillans	7	6.30631	278	39.2102	N
Curruca communis	8	7.20721	129	18.1946	N
Curruca conspicillata	7	6.30631	137	19.323	N
Curruca hortensis	1	0.900901	203	28.6319	N
Curruca melanocephala	108	97.2973	481	67.842	N
Curruca undata	57	51.3514	262	36.9535	N
Cursorius cursor	NA	NA	1	0.141044	N
Cyanistes caeruleus	109	98.1982	471	66.4316	N
Cyanopica cooki	42	37.8378	156	22.0028	N
Cygnus atratus	NA	NA	5	0.705219	Y
Cygnus olor	NA	NA	27	3.80818	Y
Delichon urbicum	106	95.4955	540	76.1636	N
Dendrocopos leucotos	NA	NA	3	0.423131	N
Dendrocopos major	102	91.8919	361	50.9168	N
Dryobates minor	36	32.4324	147	20.7334	N
Dryocopus martius	NA	NA	29	4.09027	N
Egretta garzetta	11	9.90991	102	14.3865	N
Elanus caeruleus	41	36.9369	96	13.5402	N
Emberiza calandra	67	60.3604	511	72.0733	N
Emberiza cia	24	21.6216	223	31.4528	N
Emberiza cirlus	83	74.7748	332	46.8265	N
Emberiza citrinella	NA	NA	69	9.73202	N
Emberiza hortulana	NA	NA	44	6.20592	N
Emberiza schoeniclus	6	5.40541	7	0.987306	N
Erithacus rubecula	109	98.1982	393	55.4302	N
Estrilda astrild	90	81.0811	125	17.6305	Y
Estrilda troglodytes	NA	NA	4	0.564175	Y
Euplectes afer	25	22.5225	12	1.69252	Y
Falco eleonorae	NA	NA	1	0.141044	N
Falco naumanni	NA	NA	221	31.1707	N
Falco peregrinus	40	36.036	239	33.7094	N
Falco subbuteo	26	23.4234	189	26.6573	N
Falco tinnunculus	74	66.6667	536	75.5994	N
Ficedula hypoleuca	NA	NA	17	2.39774	N
Fringilla coelebs	106	95.4955	517	72.9196	N
Fulica atra	32	28.8288	242	34.1326	N
Fulica cristata	NA	NA	14	1.97461	N
Galerida cristata	64	57.6577	460	64.8801	N
Galerida theklae	4	3.6036	288	40.6206	N
Gallinula chloropus	68	61.2613	367	51.763	N
Garrulus glandarius	97	87.3874	301	42.4542	N
Gelochelidon nilotica	NA	NA	10	1.41044	N
Glareola pratincola	6	5.40541	78	11.0014	N
Gulosus aristotelis	7	6.30631	26	3.66714	N
Gypaetus barbatus	NA	NA	1	0.141044	N
Gyps fulvus	NA	NA	67	9.44993	N
Haematopus ostralegus	NA	NA	4	0.564175	N
Haemorhous mexicanus	NA	NA	2	0.282087	Y
Hieraaetus pennatus	59	53.1532	419	59.0973	N
Himantopus himantopus	28	25.2252	231	32.5811	N
Hippolais polyglotta	92	82.8829	455	64.1749	N
Hirundo rustica	110	99.0991	616	86.8829	N
Hydrobates pelagicus	NA	NA	5	0.705219	N
Iduna opaca	NA	NA	62	8.74471	N
Ixobrychus minutus	14	12.6126	94	13.2581	N
Jynx torquilla	20	18.018	235	33.1453	N
Lanius collurio	1	0.900901	115	16.22	N
Lanius meridionalis	33	29.7297	256	36.1072	N
Lanius minor	NA	NA	1	0.141044	N
Lanius senator	29	26.1261	425	59.9436	N
Larus audouinii	3	2.7027	3	0.423131	N
Larus fuscus	5	4.5045	5	0.705219	N
Larus genei	NA	NA	7	0.987306	N
Larus marinus	NA	NA	3	0.423131	N
Larus melanocephalus	NA	NA	7	0.987306	N
Larus michahellis	41	36.9369	109	15.3738	N
Larus ridibundus	NA	NA	43	6.06488	N
Leiopicus medius	NA	NA	8	1.12835	N
Leiothrix lutea	5	4.5045	7	0.987306	Y
Linaria cannabina	103	92.7928	545	76.8688	N
Locustella luscinioides	10	9.00901	28	3.94922	N
Locustella naevia	NA	NA	28	3.94922	N
Lonchura punctulata	12	10.8108	NA	NA	Y
Lophophanes cristatus	84	75.6757	278	39.2102	N
Loxia curvirostra	6	5.40541	128	18.0536	N
Lullula arborea	74	66.6667	306	43.1594	N
Luscinia megarhynchos	88	79.2793	491	69.2525	N
Luscinia svecica	NA	NA	2	0.282087	N
Mareca strepera	14	12.6126	114	16.079	N
Marmaronetta angustirostris	1	0.900901	9	1.26939	N
Melanocorypha calandra	4	3.6036	194	27.3625	N
Merops apiaster	56	50.4505	482	67.9831	N
Milvus migrans	68	61.2613	433	61.0719	N
Milvus milvus	NA	NA	186	26.2341	N
Monticola saxatilis	NA	NA	38	5.35966	N
Monticola solitarius	19	17.1171	173	24.4006	N
Motacilla alba	108	97.2973	476	67.1368	N
Motacilla cinerea	74	66.6667	271	38.2228	N
Motacilla flava	30	27.027	276	38.9281	N
Muscicapa striata	26	23.4234	281	39.6333	N
Musophaga violacea	NA	NA	1	0.141044	Y
Myiopsitta monachus	5	4.5045	123	17.3484	Y
Neophron percnopterus	NA	NA	78	11.0014	N
Netta rufina	6	5.40541	61	8.60367	N
Nycticorax nycticorax	15	13.5135	114	16.079	N
Oenanthe hispanica	4	3.6036	180	25.3879	N
Oenanthe leucura	NA	NA	80	11.2835	N
Oenanthe oenanthe	NA	NA	178	25.1058	N
Oriolus oriolus	50	45.045	452	63.7518	N
Otis tarda	NA	NA	81	11.4245	N
Otus scops	17	15.3153	325	45.8392	N
Oxyura leucocephala	NA	NA	23	3.24401	N
Pandion haliaetus	NA	NA	8	1.12835	N
Panurus biarmicus	NA	NA	10	1.41044	N
Parabuteo unicinctus	NA	NA	1	0.141044	Y
Parus major	110	99.0991	582	82.0874	N
Passer domesticus	109	98.1982	623	87.8702	N
Passer hispaniolensis	1	0.900901	191	26.9394	N
Passer montanus	61	54.955	274	38.646	N
Pavo cristatus	NA	NA	8	1.12835	Y
Perdix perdix	NA	NA	1	0.141044	N
Periparus ater	90	81.0811	310	43.7236	N
Pernis apivorus	14	12.6126	87	12.2708	N
Petronia petronia	13	11.7117	281	39.6333	N
Phalacrocorax carbo	3	2.7027	15	2.11566	N
Phasianus colchicus	8	7.20721	63	8.88575	Y
Phoenicopterus roseus	NA	NA	6	0.846262	N
Phoenicurus ochruros	103	92.7928	361	50.9168	N
Phoenicurus phoenicurus	21	18.9189	62	8.74471	N
Phylloscopus bonelli	27	24.3243	261	36.8124	N
Phylloscopus collybita	11	9.90991	123	17.3484	N
Phylloscopus ibericus	87	78.3784	161	22.708	N
Pica pica	79	71.1712	517	72.9196	N
Picus sharpei	76	68.4685	448	63.1876	N
Pionus maximiliani	NA	NA	1	0.141044	Y
Platalea leucorodia	5	4.5045	19	2.67983	N
Plegadis falcinellus	5	4.5045	24	3.38505	N
Ploceus melanocephalus	16	14.4144	5	0.705219	Y
Podiceps cristatus	4	3.6036	118	16.6432	N
Podiceps nigricollis	NA	NA	42	5.92384	N
Poecile palustris	NA	NA	36	5.07757	N
Poicephalus senegalus	3	2.7027	1	0.141044	Y
Porphyrio porphyrio	14	12.6126	67	9.44993	N
Prunella collaris	NA	NA	3	0.423131	N
Prunella modularis	29	26.1261	130	18.3357	N
Psittacara acuticaudatus	7	6.30631	3	0.423131	Y
Psittacara erythrogenys	NA	NA	1	0.141044	Y
Psittacara mitratus	NA	NA	5	0.705219	Y
Pterocles alchata	NA	NA	58	8.18054	N
Pterocles orientalis	NA	NA	63	8.88575	N
Ptyonoprogne rupestris	43	38.7387	263	37.0945	N
Puffinus mauretanicus	NA	NA	1	0.141044	N
Pycnonotus barbatus	NA	NA	2	0.282087	N
Pycnonotus jocosus	NA	NA	4	0.564175	Y
Pyrrhocorax graculus	NA	NA	11	1.55148	N
Pyrrhocorax pyrrhocorax	NA	NA	166	23.4133	N
Pyrrhula pyrrhula	18	16.2162	105	14.8096	N
Rallus aquaticus	25	22.5225	117	16.5021	N
Recurvirostra avosetta	11	9.90991	50	7.05219	N
Regulus ignicapilla	87	78.3784	279	39.3512	N
Regulus regulus	NA	NA	23	3.24401	N
Remiz pendulinus	NA	NA	146	20.5924	N
Riparia riparia	83	74.7748	215	30.3244	N
Saxicola rubetra	NA	NA	21	2.96192	N
Saxicola torquatus	105	94.5946	487	68.6883	N
Scolopax rusticola	NA	NA	4	0.564175	N
Serinus serinus	110	99.0991	620	87.4471	N
Sitta europaea	67	60.3604	198	27.9267	N
Spatula clypeata	8	7.20721	56	7.89845	N
Spatula querquedula	3	2.7027	6	0.846262	N
Spilopelia senegalensis	NA	NA	2	0.282087	N
Spinus spinus	NA	NA	7	0.987306	N
Sterna dougallii	NA	NA	1	0.141044	N
Sterna hirundo	3	2.7027	6	0.846262	N
Sternula albifrons	14	12.6126	36	5.07757	N
Streptopelia decaocto	109	98.1982	565	79.6897	N
Streptopelia turtur	86	77.4775	456	64.3159	N
Strix aluco	77	69.3694	244	34.4147	N
Sturnus unicolor	107	96.3964	584	82.3695	N
Sturnus vulgaris	NA	NA	88	12.4118	N
Sylvia atricapilla	111	100	470	66.2906	N
Sylvia borin	2	1.8018	117	16.5021	N
Tachybaptus ruficollis	36	32.4324	235	33.1453	N
Tachymarptis melba	6	5.40541	106	14.9506	N
Tadorna ferruginea	NA	NA	20	2.82087	N
Tadorna tadorna	16	14.4144	56	7.89845	N
Taeniopygia castanotis	NA	NA	2	0.282087	Y
Tetrao urogallus	NA	NA	1	0.141044	N
Tetrax tetrax	NA	NA	166	23.4133	N
Thalasseus sandvicensis	NA	NA	2	0.282087	N
Tringa totanus	3	2.7027	24	3.38505	N
Troglodytes troglodytes	108	97.2973	383	54.0197	N
Turdus merula	110	99.0991	611	86.1777	N
Turdus philomelos	66	59.4595	213	30.0423	N
Turdus torquatus	NA	NA	1	0.141044	N
Turdus viscivorus	59	53.1532	310	43.7236	N
Tyto alba	64	57.6577	269	37.9408	N
Upupa epops	88	79.2793	526	74.189	N
Vanellus vanellus	NA	NA	64	9.0268	N
Vidua macroura	9	8.10811	NA	NA	Y
Zapornia pusilla	1	0.900901	NA	NA	N
